# Supplementary material for: Quality of Life in Patients Undergoing Orthognathic Surgery: A Multidimensional Survey
Source: J Clin Med. 2025 Mar 12;14(6):1923. doi: 10.3390/jcm14061923 (PMC11942756; doi:10.3390/jcm14061923)
Supplement: Supplementary file 1 [file jcm-14-01923-s001.zip]

Archive with 1 entries (1 files):
- jcm-3518997-supplementary.xlsx
