# Supplementary material for: Quality of Life in Patients Undergoing Orthognathic Surgery: A Multidimensional Survey
Source: J Clin Med. 2025 Mar 12;14(6):1923. doi: 10.3390/jcm14061923 (PMC11942756; doi:10.3390/jcm14061923)
Supplement: Supplementary file 1 [file jcm-14-01923-s001.zip › jcm-3518997-supplementary.xlsx]

## Sheet: Geneder_Age
	Table 1: Gender Distribution
	Variable	Category	n	%
	Gender	Male	42	0.488372
		Female	44	0.511628
	Table 2: Age Distribution
	n	Min	Max	M	SD
	86	20	62	33.28	9.996
	Tabelle für Grafik:
	Class	Count
	20-25	20
	26-31	27
	32-37	14
	38-43	11
	44-49	8
	50-55	2
	56-61	3
	62-67	1

## Sheet: self-developed questionnaire
														%
	1. Which surgery was performed on you?	n	%									Mandibular setback	38	42
	Mandibular setback	38	42									Mandibular advancement	28	31
	Mandibular advancement	28	31									Maxillary advancement	6	7
	Maxillary advancement	6	7									Bimax	18	20
	Bimax	18	20										90
															18
	2. How did the treatment-related burdens (surgery, postoperative effects, daily life restrictions, etc.) compare to your previous expectations?	n	%
	Less than expected	20	22.2222
	As expected	55	61.1111
	More than expected	15	16.6667
	3. What was particularly burdensome?	n	%
	Swelling	40	44.4444
	Bruising	9	10
	Pain	15	16.6667
	Jaw wiring	44	48.8889
	Feeding tube	43	47.7778
	Other:	19	21.1111
	4. Did complications occur during surgery?	n	%
	No	74	82.2222
	Yes	16	17.7778
	5. If yes, what complications occurred? (Multiple answers possible)	n	%
	Postoperative bleeding	4	4.44444
	Impaired healing / Infection	2	2.22222
	Bad split	0	0
	Injury to teeth, lips, cheeks, or tongue	3	3.33333
	Other:	15	16.6667
	6. Do you currently experience any of the following complaints? (Multiple answers possible)	n	%
	TMJ (jaw joint) pain	16	17.7778
	Numbness of the upper lip	0	0
	Numbness of the lower lip	41	45.5556
	Numbness of the tongue	1	1.11111
	Taste disorder of the tongue	0	0
	Restricted mouth opening	9	10
	Malocclusion	7	7.77778
	Other:	25	27.7778
	7. In which areas have you noticed improvements after the surgery? (Multiple answers possible)	n	%
	Improved bite/chewing function	75	83.3333
	More harmonious facial appearance	57	63.3333
	Less TMJ pain	24	26.6667
	Improved speech function	12	13.3333
	Better breathing	9	10
	Improved mouth opening	8	8.88889
	Other:	6	6.66667
	Reduction in snoring	4	4.44444
	Less susceptibility to infections	2	2.22222
	8. In which areas have you noticed deteriorations after the surgery? (Multiple answers possible)	n	%
	Increased TMJ pain	8	8.88889
	Reduced mouth opening	12	13.3333
	Increased snoring	3	3.33333
	Worse breathing	1	1.11111
	Worse bite/chewing function	2	2.22222
	Speech problems	7	7.77778
	Increased susceptibility to infections	1	1.11111
	Unsatisfactory aesthetic result	3	3.33333
	Other:	13	14.4444
	9. How satisfied are you with the overall result of the surgery?	n	%
	Dissatisfied	2	2.27273
	Somewhat dissatisfied	4	4.54545
	Somewhat satisfied	8	9.09091
	Quite satisfied	32	36.3636
	Very satisfied	42	47.7273
	10. Would you choose the same surgery again?	n	%
	Definitely not	3	3.40909
	Probably not	4	4.54545
	Maybe	18	20.4545
	Probably yes	26	29.5455
	Definitely yes	37	42.0455
	11. If someone in your circle had the same problem, would you recommend the same surgery to them?	n	%
	Definitely not	3	3.33333
	Probably not	6	6.66667
	Maybe	11	12.2222
	Probably yes	33	36.6667
	Definitely yes	37	41.1111
	12. Have you experienced social difficulties due to your jaw position after the surgery?	n	%
	Yes	0	0
	No	90	100
	13. Have you repeatedly faced problems in education or profession due to your jaw position after the surgery?	n	%
	Yes	0	0
	No	90	100
